# Supplementary material for: Cold Chain Food and COVID-19 Transmission Risk: From the Perspective of Consumption and Trade
Source: Foods. 2022 Mar 22;11(7):908. doi: 10.3390/foods11070908 (PMC8998142; doi:10.3390/foods11070908)
Supplement: Supplementary file 1 [file foods-11-00908-s001.zip]

Archive with 2 entries (2 files):
- Supporting Information_Revision.pdf
- Supporting Information_Table S3-S4.xlsx
